# Supplementary material for: Escherichia coli Occurrence and Antimicrobial Resistance in a Swine Slaughtering Process
Source: Pathogens. 2024 Oct 19;13(10):912. doi: 10.3390/pathogens13100912 (PMC11510025; doi:10.3390/pathogens13100912)
Supplement: Supplementary file 1 [file pathogens-13-00912-s001.zip]

Archive with 1 entries (1 files):
- pathogens-3251004-supplementary.pdf
